# Supplementary material for: Disruption of protein geranylgeranylation in the cerebellum causes cerebellar hypoplasia and ataxia via blocking granule cell progenitor proliferation
Source: Mol Brain. 2023 Feb 13;16:24. doi: 10.1186/s13041-023-01010-4 (PMC9923931; doi:10.1186/s13041-023-01010-4)
Supplement: Supplementary file 5 — Additional file 5. Table of source data. [file 13041_2023_1010_MOESM5_ESM.xlsx]

## Sheet: Fig.1
Fig. 1B	P0	P3	P7	P14	P21	P28
Relative protein level of Ggpps	1	0.815593	1.16352	4.3658	11.7348	9.14683
	1	0.911153	0.767725	11.5373	26	26.3047
	1	0.820867	1.18306	8.41845	21.1622	14.7218
Fig. 1C	P0	P3	P7	P14	P21	P28
Relative mRNA level of Ggps1	0.879822	0.970489	1.11318	2.04101	2.76424	3.56471
	1.05818	1.29296	1.1313	1.54283	2.67898	2.79472
	1.062	0.917502	1.23978	2.41059	3.5573	3.76404
Fig.1E	WT								cKO
Relative mRNA level of Ggps1	0.765213	1.0821	1.16557	0.891702	1.46686	0.971734	0.819453	0.837368	0.598961	0.284112	0.456483	0.336	0.40967	0.391513	0.365675
Fig.1F	WT			cKO
Relative protein level of Ggpps	0.718855	0.864233	1.41691	0.369146	0.325378	0.349341
Fig. 1H	WT					cKO
Cerebellar area	22.696	22.239	21.841	22.087	23.064	7.519	7.544	5.751	6.776	6.124

## Sheet: Fig. 2
Fig. 2A	WT								cKO
Stride length of forelimbs	41.02	42.078	41.612	36.27	41.042	44.592	42.953	40.788	15.041	16.613	7.052	22.096	21.749	8.51	5.453
Stride length of Handlimbs	34.06	47.417	41.568	39.566	43.214	43.558			15.77	14.288	13.203	18.23	12.246	14.177	13.82	24.063
Fig. 2B	WT									cKO
Latency to fall	300	300	300	207	243.5	300	241.5	262.5	281.5	237	24	5	5	4	4	33
Fig. 2C	WT										cKO
Time to fall	300	300	300	193	168	300	249	300	278	300	1	2	16	13	17	5	3	6	2	5
Fig. 2D	WT										cKO
Distance traveled	1.70407	3.93852	2.10978	1.86262	5.02261	5.52733	1.78207	1.00302	2.49728	5.06455	0.278	0.18068	0.59923	0.21389	0.43095	0.1278	0.81687	0.27158	0.54194	0.34902
Time spent in center	6.67	30.53	5.13	6.27	50.4	57.27	55.67	63.8	2.4	92.53	329.93	351	32.13	192.13	107.93	502.67	123.07	153.4

## Sheet: Fig. 3
Fig. 3B		WT				cKO
Cerebellar area	E18.5	0.359	0.4	0.381		0.383	0.424	0.44
	P2	0.603	0.505	0.55		0.426	0.401	0.41
	P7	2.606	2.5	2.55		0.605	0.58	0.61
	P16	6.235	5.104	4.647	5	0.742	0.539	0.552
Fig. 3D	WT					cKO
No. of NeuN+ cells(×103) / section	84.858	73.684	93.837	112.174	104.574	1.51	2.675	3.85	2.165	1.648
Fig. 3E	WT					cKO
No. of Blbp+ cells/ section	2550	2680	2750	3005	2902	355	234	267	119	230
Fig. 3F	WT						cKO
No. of Calbindin+ cells / section	731	557	466	740	648	692	544	220	285	330	273	253

## Sheet: Fig. 4
Fig. 4C		WT					KO
Relative No. of Blbp+ cells (%)	E17.5	105.486	103.256	97.2346	93.6664	100.357	95.8965	93.6664	86.0838	102.587	100.357
	P0	101.432	106.205	103.819	96.6587	91.8854	81.7422	51.9093	93.0788	81.1456	95.4654

## Sheet: Fig. 5
Fig. 5E		WT					cKO
Relative No. of Pax6+ cells (%)	E16.5	113.765	85.3637	100.871			116.382	101.209	107.007
	E17.5	110.716	84.8593	104.424			119.516	122.083	90.8733
	E18.5	101.042	96.2409	102.718			55.8989	74.7892	64.8742
	P0	109.195	103.448	120.69	86.2069	80.4598	22.9885	23.5632	21.2644	20.1149	15.8046
Fig. 5F	WT								cKO
Relative mRNA level of Pax6	0.765213	1.0821	1.16557	0.891702	1.46686	0.971734	0.819453	0.837368	0.598961	0.284112	0.456483	0.336	0.40967	0.391513	0.365675
Fig. 5G	WT			cKO
Relative protein level of Pax6	0.92856	0.866902	1.20454	0.099278	0.21109	0.173415

## Sheet: Fig. 6
Fig. 6C		WT						cKO
Pax6+/BrdU+ cells in EGL (% of Ggps1fl/fl)	E17.5	105.263	80.7018	98.2456	84.2105	101.754	129.825	80.7018	59.6491	94.7368	80.7018	70.1754	63.1579
	P0	80.7692	92.3077	117.973	110	99.95		31.1538	18.4615	19.6154	16.1538	20.15
Fig. 6F		WT					cKO
Pax6+/Ki67+ cells in EGL (% of Ggps1fl/fl)	E17.5	99.2366	114.504	83.9695	91.603	110.687	89.6947	72.5191	66.7939	78.2443	49.6183
	P0	94.8767	112.903	80.6452	97.723	113.852	51.2334	62.6186	55.9772	64.5161	52.1822
Fig. 6H	WT																										cKO
Relative Diameter of neurospheres	104.077	102.291	107.703	111.681	92.348	91.8009	119.254	120.79	114.965	108.433	76.7786	74.5309	114.107	110.998	105.005	97.8991	93.2875	86.9402	92.2327	88.7206	130.028	127.184	96.025	94.0714	117.078	111.789	38.7565	42.3772	27.2935	29.258	30.1046	27.4787	39.3787	41.2968	41.4268	35.5234	36.7398	33.4538	37.3071	36.3977	47.9903	41.0959	43.5735	36.3977	40.1514	36.4573	45.4033	48.9864	30.0323
[truncated: 13 more columns]

## Sheet: Fig. 7
Fig. 7A	WT			cKO
Relative protein level of Ggpps	0.986167	1.2551	0.758734	0.387954	0.23232	0.141807
Relative protein level of Rap1a	0.411512	1.31683	1.27166	5.43863	5.58666	4.64251
Fig. 7B	WT					cKO
Relative mRNA level of p21	1.02934	0.997615	0.904205	1.07481	0.994026	1.2801	1.68563	1.4289	1.4893	1.50284
Fig. 7C	WT			cKO
Relative protein level of p21	0.860611	0.87312	1.26627	2.73915	2.91094	3.46565
Fig. 7E	WT					cKO
Relative protein level of total RhoA	0.814266	1.10199	1.08374			1.01439	0.781493	0.654768
Relative protein level of RhoA in cytoplasm	0.84952	0.599629	1.26096	1.03065	1.25924	1.15745	1.65899	2.35538	1.73646	2.08021
Relative protein level of RhoA in membrane	1.00162	0.42545	0.680677	1.1767	1.71555	0.467523	0.25245	0.324072	0.448211	0.650077
